# Supplementary material for: A new Nigerian hunter snail species related to Enneaserrata d’Ailly, 1896 (Gastropoda, Pulmonata, Streptaxidae) with notes on the West African species attributed to Parennea Pilsbry, 1919
Source: Zookeys. 2019 Apr 17;840:21–34. doi: 10.3897/zookeys.840.33878 (PMC6482293; doi:10.3897/zookeys.840.33878)
Supplement: XML Treatment for Ennea serrata [file zookeys.840.33878-treatment1.xml]

<!DOCTYPE tp:taxon-treatment
  PUBLIC "-//TaxonX//DTD Taxonomic Treatment Publishing DTD v0 20100105//EN" "tax-treatment-NSO.dtd">
<tp:taxon-treatment xmlns:tp="http://www.plazi.org/taxpub"><tp:treatment-meta><kwd-group><label>Taxon classification</label><kwd><named-content xmlns:xlink="http://www.w3.org/1999/xlink" content-type="kingdom">Animalia</named-content></kwd><kwd><named-content xmlns:xlink="http://www.w3.org/1999/xlink" content-type="order">Stylommatophora</named-content></kwd><kwd><named-content xmlns:xlink="http://www.w3.org/1999/xlink" content-type="family">Streptaxidae</named-content></kwd></kwd-group><mixed-citation publication-type="journal"><person-group><name><surname>de Winter</surname><given-names>A.J.</given-names></name><name><surname>de Gier</surname><given-names>Werner</given-names></name></person-group><article-title>A new Nigerian hunter snail species related to <italic><tp:taxon-name><tp:taxon-name-part taxon-name-part-type="genus" reg="Ennea">Ennea</tp:taxon-name-part><tp:taxon-name-part taxon-name-part-type="species" reg="serrata">serrata</tp:taxon-name-part></tp:taxon-name></italic> d’Ailly, 1896 (<tp:taxon-name><tp:taxon-name-part taxon-name-part-type="class">Gastropoda</tp:taxon-name-part></tp:taxon-name>, <tp:taxon-name><tp:taxon-name-part taxon-name-part-type="infraclass">Pulmonata</tp:taxon-name-part></tp:taxon-name>, <tp:taxon-name><tp:taxon-name-part taxon-name-part-type="family">Streptaxidae</tp:taxon-name-part></tp:taxon-name>) with notes on the West African species attributed to <italic><tp:taxon-name><tp:taxon-name-part taxon-name-part-type="genus" reg="Parennea">Parennea</tp:taxon-name-part></tp:taxon-name></italic> Pilsbry, 1919</article-title><source>Zookeys</source><day>17</day><month>4</month><year>2019</year><volume>840</volume><fpage>21</fpage><lpage>34</lpage><pub-id pub-id-type="doi">10.3897/zookeys.840.33878</pub-id></mixed-citation></tp:treatment-meta><tp:nomenclature><tp:taxon-name>
            <tp:taxon-name-part taxon-name-part-type="genus" reg="Ennea">Ennea</tp:taxon-name-part>
            <tp:taxon-name-part taxon-name-part-type="species" reg="serrata">serrata</tp:taxon-name-part>
          </tp:taxon-name><tp:taxon-authority>d’Ailly, 1896</tp:taxon-authority><xref ref-type="fig" rid="F1">Figs 1A–F</xref><xref ref-type="fig" rid="F2">, 2A–E</xref><xref ref-type="fig" rid="F3">, 3A–E</xref><tp:nomenclature-citation-list><tp:nomenclature-citation><tp:taxon-name>
                <tp:taxon-name-part taxon-name-part-type="genus" reg="Ennea">Ennea</tp:taxon-name-part>
                <tp:taxon-name-part taxon-name-part-type="species" reg="serrata">serrata</tp:taxon-name-part>
              </tp:taxon-name><comment>d’Ailly, 1896: 17, pl. 1, figs 38–41.</comment></tp:nomenclature-citation><tp:nomenclature-citation><tp:taxon-name><tp:taxon-name-part taxon-name-part-type="genus" reg="Ptychotrema">Ptychotrema</tp:taxon-name-part> (<tp:taxon-name-part taxon-name-part-type="subgenus" reg="Ennea">Ennea</tp:taxon-name-part>) <tp:taxon-name-part taxon-name-part-type="species" reg="serrata">serrata</tp:taxon-name-part></tp:taxon-name><comment>– <xref ref-type="bibr" rid="B15">Jaeckel 1956</xref>: 355.</comment></tp:nomenclature-citation><tp:nomenclature-citation><tp:taxon-name><tp:taxon-name-part taxon-name-part-type="genus" reg="Ptychotrema">Ptychotrema</tp:taxon-name-part> (<tp:taxon-name-part taxon-name-part-type="subgenus" reg="Ennea">Ennea</tp:taxon-name-part>) <tp:taxon-name-part taxon-name-part-type="species" reg="serratum">serratum</tp:taxon-name-part></tp:taxon-name><comment>– <xref ref-type="bibr" rid="B3">Adam et al. 1994</xref>: 89.</comment></tp:nomenclature-citation></tp:nomenclature-citation-list></tp:nomenclature><tp:treatment-sec sec-type="material" id="SECID0EYGAE"><title>Material examined.</title><p>Holotype (<named-content xmlns:xlink="http://www.w3.org/1999/xlink" content-type="dwc:institutional_code" xlink:type="simple">SMNH</named-content> type-956, in ethanol): CAMEROON “Camerunia, ubi?”. Other material: CAMEROON, Kamerunberg, Musake Haus, 1850 m (<named-content xmlns:xlink="http://www.w3.org/1999/xlink" content-type="dwc:institutional_code" xlink:type="simple">ZMB</named-content> 101777/1 dry shell).</p><p>The specimen reported by <xref ref-type="bibr" rid="B15">Jaeckel (1956)</xref> proved to belong to this species and is the second specimen known. Study of both specimens, together with the internal shell morphology revealed by computerised tomography (<abbrev xmlns:xlink="http://www.w3.org/1999/xlink" xlink:title="computerised tomography" xlink:type="simple">CT</abbrev>) scanning, enables some emendation of the original description.</p></tp:treatment-sec><tp:treatment-sec sec-type="description" id="SECID0EOHAE"><title>Description.</title><p>Mean shell height 7.1 mm, with c. 7 whorls, mean shell diameter 2.85 mm (Table <xref ref-type="table" rid="T1">1</xref>). Shell cylindrical or subcylindrical, widest at penultimate whorl, apical whorls conical and somewhat more convex than the later ones (see also <ext-link xmlns:xlink="http://www.w3.org/1999/xlink" xlink:type="simple" ext-link-type="uri" xlink:href="http://www.morphosource.org/Detail/SpecimenDetail/Show/specimen_id/21851">http://www.morphosource.org/Detail/SpecimenDetail/Show/specimen_id/21851</ext-link>). Protoconch with about 2.5 whorls, protoconch of holotype rather worn, sculpture of the Musake specimen appearing smoothish and glossy, but the eroded suture obscures the transition to the teleoconch; in unworn specimens the transition may be marked by the onset of the subsutural crenulations (as is the case in <italic><tp:taxon-name><tp:taxon-name-part taxon-name-part-type="genus" reg="Ennea">E.</tp:taxon-name-part><tp:taxon-name-part taxon-name-part-type="species" reg="nigeriensis">nigeriensis</tp:taxon-name-part></tp:taxon-name></italic> sp. n., described below). Umbilicus closed, not perforate as indicated in the original description. Umbilical region below the basal lip with fine, sharp ribs. Teleoconch fairly smooth with irregular growth lines, at some spots the subsutural crenulations extending into irregular, oblique ribs. Suture deep. The original description mentions the presence of very fine decussations at the third whorl (´tertius subtus lineis tenuissimis, oculo nudo haud conspicuis, decussatus’), which were no longer discernable in the holotype, nor in the better-preserved second specimen. Peristome entire, squarish, slightly higher <!--PageBreak -->than wide, palatal wall more or less strongly incurved. Columella appears externally as a slightly widened plate, not bidentate as indicated in the original description. <abbrev xmlns:xlink="http://www.w3.org/1999/xlink" xlink:title="computerised tomography" xlink:type="simple">CT</abbrev> scanning shows the columella to be a slightly twisted, slender pilaster with a single small dilatation (Fig. <xref ref-type="fig" rid="F3">3H, I</xref>). Parietal wall emarginate above the angular tooth. Angular lamella starts at the rear side of the strong and protruding angular tooth (an ad-apertural view (Fig. <xref ref-type="fig" rid="F3">3J</xref>) provides the suggestion of an initial hairpin turn), and coils regularly inwards for about half a whorl, thereby gradually decreasing in height (Fig. <xref ref-type="fig" rid="F3">3I, J</xref>). Internal wall of body whorl with two palatal folds. The upper fold strong and very long, running for almost an entire whorl from its starting point above the angular tooth towards the palatal lip of the peristome; its termination is just before (and largely obscured by) the swollen palatal lip. The lower palatal fold is less strong and extends for only about half a whorl, ending well before the peristome (Fig. <xref ref-type="fig" rid="F3">3F–H</xref>). Both folds correspond with external depressions on (parts of) the body whorl.</p><table-wrap id="T1" position="float" orientation="portrait"><label>Table 1.</label><caption><p>Shell measurements of <italic><tp:taxon-name><tp:taxon-name-part taxon-name-part-type="genus" reg="Ennea">Ennea</tp:taxon-name-part><tp:taxon-name-part taxon-name-part-type="species" reg="serrata">serrata</tp:taxon-name-part></tp:taxon-name></italic> d’Ailly and <italic><tp:taxon-name><tp:taxon-name-part taxon-name-part-type="genus" reg="Ennea">E.</tp:taxon-name-part><tp:taxon-name-part taxon-name-part-type="species" reg="nigeriensis">nigeriensis</tp:taxon-name-part></tp:taxon-name></italic> sp. n. Abbreviations: <abbrev xmlns:xlink="http://www.w3.org/1999/xlink" xlink:title="shell height" xlink:type="simple">SH</abbrev>, shell height; <abbrev xmlns:xlink="http://www.w3.org/1999/xlink" xlink:title="shell diameter" xlink:type="simple">SD</abbrev>, shell diameter; <abbrev xmlns:xlink="http://www.w3.org/1999/xlink" xlink:title="height of last whorl" xlink:type="simple">HLW</abbrev>, height of last whorl; <abbrev xmlns:xlink="http://www.w3.org/1999/xlink" xlink:title="peristome height" xlink:type="simple">PH</abbrev>, peristome height; <abbrev xmlns:xlink="http://www.w3.org/1999/xlink" xlink:title="peristome diameter" xlink:type="simple">PD</abbrev>, peristome diameter; W, number of whorls; <abbrev xmlns:xlink="http://www.w3.org/1999/xlink" xlink:title="computerised tomography" xlink:type="simple">CT</abbrev>, coiling tightness W:lnH.</p></caption><table id="TID0EROAC" rules="all"><tbody><tr><th rowspan="1" colspan="2"/><th rowspan="1" colspan="1">
                    <abbrev xmlns:xlink="http://www.w3.org/1999/xlink" xlink:title="shell height" xlink:type="simple">SH</abbrev>
                  </th><th rowspan="1" colspan="1">
                    <abbrev xmlns:xlink="http://www.w3.org/1999/xlink" xlink:title="shell diameter" xlink:type="simple">SD</abbrev>
                  </th><th rowspan="1" colspan="1">
                    <abbrev xmlns:xlink="http://www.w3.org/1999/xlink" xlink:title="height of last whorl" xlink:type="simple">HLW</abbrev>
                  </th><th rowspan="1" colspan="1">
                    <abbrev xmlns:xlink="http://www.w3.org/1999/xlink" xlink:title="peristome height" xlink:type="simple">PH</abbrev>
                  </th><th rowspan="1" colspan="1">PW</th><th rowspan="1" colspan="1">W</th><th rowspan="1" colspan="1"><abbrev xmlns:xlink="http://www.w3.org/1999/xlink" xlink:title="shell height" xlink:type="simple">SH</abbrev>/<abbrev xmlns:xlink="http://www.w3.org/1999/xlink" xlink:title="shell diameter" xlink:type="simple">SD</abbrev></th><th rowspan="1" colspan="1"><abbrev xmlns:xlink="http://www.w3.org/1999/xlink" xlink:title="height of last whorl" xlink:type="simple">HLW</abbrev>/<abbrev xmlns:xlink="http://www.w3.org/1999/xlink" xlink:title="shell height" xlink:type="simple">SH</abbrev></th><th rowspan="1" colspan="1"><abbrev xmlns:xlink="http://www.w3.org/1999/xlink" xlink:title="peristome height" xlink:type="simple">PH</abbrev>/<abbrev xmlns:xlink="http://www.w3.org/1999/xlink" xlink:title="height of last whorl" xlink:type="simple">HLW</abbrev></th><th rowspan="1" colspan="1"><abbrev xmlns:xlink="http://www.w3.org/1999/xlink" xlink:title="peristome height" xlink:type="simple">PH</abbrev>/<abbrev xmlns:xlink="http://www.w3.org/1999/xlink" xlink:title="shell height" xlink:type="simple">SH</abbrev></th><th rowspan="1" colspan="1"><abbrev xmlns:xlink="http://www.w3.org/1999/xlink" xlink:title="peristome height" xlink:type="simple">PH</abbrev>/PW</th><th rowspan="1" colspan="1">
                    <abbrev xmlns:xlink="http://www.w3.org/1999/xlink" xlink:title="computerised tomography" xlink:type="simple">CT</abbrev>
                  </th></tr><tr><td rowspan="6" colspan="1">
                    <italic><tp:taxon-name>
                        <tp:taxon-name-part taxon-name-part-type="genus" reg="Ennea">Ennea</tp:taxon-name-part>
                        <tp:taxon-name-part taxon-name-part-type="species" reg="nigeriensis">nigeriensis</tp:taxon-name-part>
                      </tp:taxon-name></italic>
                  </td><td rowspan="1" colspan="1">Holotype</td><td rowspan="1" colspan="1">5.1</td><td rowspan="1" colspan="1">2.2</td><td rowspan="1" colspan="1">2.4</td><td rowspan="1" colspan="1">1.6</td><td rowspan="1" colspan="1">1.4</td><td rowspan="1" colspan="1">6.5</td><td rowspan="1" colspan="1">2.4</td><td rowspan="1" colspan="1">0.5</td><td rowspan="1" colspan="1">0.7</td><td rowspan="1" colspan="1">0.3</td><td rowspan="1" colspan="1">1.1</td><td rowspan="1" colspan="1">4.0</td></tr><tr><td rowspan="1" colspan="1">voucher 1</td><td rowspan="1" colspan="1">5.3</td><td rowspan="1" colspan="1">2.2</td><td rowspan="1" colspan="1">2.5</td><td rowspan="1" colspan="1">1.6</td><td rowspan="1" colspan="1">1.5</td><td rowspan="1" colspan="1">6.5</td><td rowspan="1" colspan="1">2.4</td><td rowspan="1" colspan="1">0.5</td><td rowspan="1" colspan="1">0.6</td><td rowspan="1" colspan="1">0.3</td><td rowspan="1" colspan="1">1.1</td><td rowspan="1" colspan="1">3.9</td></tr><tr><td rowspan="1" colspan="1">voucher 2</td><td rowspan="1" colspan="1">6.6</td><td rowspan="1" colspan="1">2.4</td><td rowspan="1" colspan="1">2.9</td><td rowspan="1" colspan="1">1.9</td><td rowspan="1" colspan="1">1.7</td><td rowspan="1" colspan="1">7.6</td><td rowspan="1" colspan="1">2.7</td><td rowspan="1" colspan="1">0.4</td><td rowspan="1" colspan="1">0.6</td><td rowspan="1" colspan="1">0.3</td><td rowspan="1" colspan="1">1.1</td><td rowspan="1" colspan="1">4.0</td></tr><tr><td rowspan="1" colspan="1">voucher 3</td><td rowspan="1" colspan="1">5.7</td><td rowspan="1" colspan="1">2.4</td><td rowspan="1" colspan="1">2.7</td><td rowspan="1" colspan="1">1.8</td><td rowspan="1" colspan="1">1.6</td><td rowspan="1" colspan="1">6.9</td><td rowspan="1" colspan="1">2.4</td><td rowspan="1" colspan="1">0.5</td><td rowspan="1" colspan="1">0.6</td><td rowspan="1" colspan="1">0.3</td><td rowspan="1" colspan="1">1.1</td><td rowspan="1" colspan="1">4.0</td></tr><tr><td rowspan="1" colspan="1">voucher 4</td><td rowspan="1" colspan="1">5.3</td><td rowspan="1" colspan="1">2.1</td><td rowspan="1" colspan="1">2.4</td><td rowspan="1" colspan="1">1.6</td><td rowspan="1" colspan="1">1.5</td><td rowspan="1" colspan="1">6.5</td><td rowspan="1" colspan="1">2.5</td><td rowspan="1" colspan="1">0.5</td><td rowspan="1" colspan="1">0.7</td><td rowspan="1" colspan="1">0.3</td><td rowspan="1" colspan="1">1.1</td><td rowspan="1" colspan="1">3.9</td></tr><tr><td rowspan="1" colspan="1">mean/median</td><td rowspan="1" colspan="1">5.6</td><td rowspan="1" colspan="1">2.3</td><td rowspan="1" colspan="1">2.6</td><td rowspan="1" colspan="1">1.7</td><td rowspan="1" colspan="1">1.5</td><td rowspan="1" colspan="1">6.8</td><td rowspan="1" colspan="1">2.5</td><td rowspan="1" colspan="1">0.5</td><td rowspan="1" colspan="1">0.7</td><td rowspan="1" colspan="1">0.3</td><td rowspan="1" colspan="1">1.1</td><td rowspan="1" colspan="1">4.0</td></tr><tr><td rowspan="2" colspan="1">
                    <italic><tp:taxon-name>
                        <tp:taxon-name-part taxon-name-part-type="genus" reg="Ennea">Ennea</tp:taxon-name-part>
                        <tp:taxon-name-part taxon-name-part-type="species" reg="serrata">serrata</tp:taxon-name-part>
                      </tp:taxon-name></italic>
                  </td><td rowspan="1" colspan="1">holotype</td><td rowspan="1" colspan="1">7.3</td><td rowspan="1" colspan="1">2.8</td><td rowspan="1" colspan="1">3.4</td><td rowspan="1" colspan="1">2.3</td><td rowspan="1" colspan="1">1.9</td><td rowspan="1" colspan="1">7.2</td><td rowspan="1" colspan="1">2.6</td><td rowspan="1" colspan="1">0.5</td><td rowspan="1" colspan="1">0.7</td><td rowspan="1" colspan="1">0.3</td><td rowspan="1" colspan="1">1.2</td><td rowspan="1" colspan="1">3.6</td></tr><tr><td rowspan="1" colspan="1">voucher <named-content xmlns:xlink="http://www.w3.org/1999/xlink" content-type="dwc:institutional_code" xlink:type="simple">ZMB</named-content></td><td rowspan="1" colspan="1">6.9</td><td rowspan="1" colspan="1">2.9</td><td rowspan="1" colspan="1">3.3</td><td rowspan="1" colspan="1">2.1</td><td rowspan="1" colspan="1">2.0</td><td rowspan="1" colspan="1">6.9</td><td rowspan="1" colspan="1">2.3</td><td rowspan="1" colspan="1">0.5</td><td rowspan="1" colspan="1">0.6</td><td rowspan="1" colspan="1">0.3</td><td rowspan="1" colspan="1">1.1</td><td rowspan="1" colspan="1">3.6</td></tr></tbody></table></table-wrap></tp:treatment-sec><tp:treatment-sec sec-type="ecology" id="SECID0EIWAE"><title>Ecology.</title><p>The Musake specimen was found at 1850 m altitude in the litter layer of a rather moist montane forest rich in ferns, mosses and lichens (<xref ref-type="bibr" rid="B15">Jaeckel 1956</xref>).</p><!--PageBreak  --><!--PageBreak  --></tp:treatment-sec><tp:treatment-sec><!--Section generated to contain objects referenced in tp:taxon-treatment.--><fig id="F1" position="float" orientation="portrait"><label>Figure 1.</label><caption><p>Different views of holotype shells of <italic><tp:taxon-name><tp:taxon-name-part taxon-name-part-type="genus" reg="Ennea">Ennea</tp:taxon-name-part><tp:taxon-name-part taxon-name-part-type="species" reg="serrata">serrata</tp:taxon-name-part></tp:taxon-name></italic> d’Ailly, 1896 (<bold>A–F</bold><named-content xmlns:xlink="http://www.w3.org/1999/xlink" content-type="dwc:institutional_code" xlink:type="simple">SMNH</named-content> Type-956) and <italic><tp:taxon-name><tp:taxon-name-part taxon-name-part-type="genus" reg="Ennea">E.</tp:taxon-name-part><tp:taxon-name-part taxon-name-part-type="species" reg="nigeriensis">nigeriensis</tp:taxon-name-part></tp:taxon-name></italic> sp. n. (<bold>G–K</bold><named-content xmlns:xlink="http://www.w3.org/1999/xlink" content-type="dwc:institutional_code" xlink:type="simple">RMNH</named-content>.MOL.341194). Scale bar: 2 mm.</p></caption><graphic xmlns:xlink="http://www.w3.org/1999/xlink" xlink:href="zookeys-840-021-g001.jpg" position="float" orientation="portrait" xlink:type="simple" id="oo_294690.jpg"/></fig><fig id="F2" position="float" orientation="portrait"><label>Figure 2.</label><caption><p>Different views of voucher specimens of <italic><tp:taxon-name><tp:taxon-name-part taxon-name-part-type="genus" reg="Ennea">Ennea</tp:taxon-name-part><tp:taxon-name-part taxon-name-part-type="species" reg="serrata">serrata</tp:taxon-name-part></tp:taxon-name></italic> d’Ailly, 1896 from Musake Haus, Mount Cameroon (<bold>A–E</bold><named-content xmlns:xlink="http://www.w3.org/1999/xlink" content-type="dwc:institutional_code" xlink:type="simple">ZMB</named-content> 101777) and <italic><tp:taxon-name><tp:taxon-name-part taxon-name-part-type="genus" reg="Ennea">E.</tp:taxon-name-part><tp:taxon-name-part taxon-name-part-type="species" reg="nigeriensis">nigeriensis</tp:taxon-name-part></tp:taxon-name></italic> sp. n. (<bold>F–J</bold> and <bold>K–M</bold><named-content xmlns:xlink="http://www.w3.org/1999/xlink" content-type="dwc:institutional_code" xlink:type="simple">RMNH</named-content>.MOL.341195). Scale bar: 2 mm.</p></caption><graphic xmlns:xlink="http://www.w3.org/1999/xlink" xlink:href="zookeys-840-021-g002.jpg" position="float" orientation="portrait" xlink:type="simple" id="oo_294691.jpg"/></fig><fig id="F3" position="float" orientation="portrait"><label>Figure 3.</label><caption><p>Computerised tomographic images of holotype shells of <italic><tp:taxon-name><tp:taxon-name-part taxon-name-part-type="genus" reg="Ennea">Ennea</tp:taxon-name-part><tp:taxon-name-part taxon-name-part-type="species" reg="serrata">serrata</tp:taxon-name-part></tp:taxon-name></italic> d’Ailly, 1896 (<bold>A–E</bold><named-content xmlns:xlink="http://www.w3.org/1999/xlink" content-type="dwc:institutional_code" xlink:type="simple">SMNH</named-content> Type-956) and <italic><tp:taxon-name><tp:taxon-name-part taxon-name-part-type="genus" reg="Ennea">E.</tp:taxon-name-part><tp:taxon-name-part taxon-name-part-type="species" reg="nigeriensis">nigeriensis</tp:taxon-name-part></tp:taxon-name></italic> sp. n. (<bold>F–J</bold><named-content xmlns:xlink="http://www.w3.org/1999/xlink" content-type="dwc:institutional_code" xlink:type="simple">RMNH</named-content>.MOL. 341194). <bold>A, F</bold> external shell in frontal view <bold>B, G</bold> internal shell in frontal view <bold>C, H</bold> internal view of body whorl, showing columella, angular lamella, and palatal fold(s) (indicated by arrow) <bold>D, I</bold> view of body whorl ceiling, showing course of angular lamella <bold>E–J</bold> ad-apertural view in body whorl, showing course of angular lamella. Holotype shells are of different dimensions but are scaled to approximately the same size here.</p></caption><graphic xmlns:xlink="http://www.w3.org/1999/xlink" xlink:href="zookeys-840-021-g003.jpg" position="float" orientation="portrait" xlink:type="simple" id="oo_294692.jpg"/></fig></tp:treatment-sec><ref-list><ref id="B15"><mixed-citation xmlns:xlink="http://www.w3.org/1999/xlink" xlink:type="simple"><person-group><name name-style="western"><surname>Jaeckel</surname><given-names>S</given-names></name></person-group> (<year>1956</year>) Einige Landschnecken vom Kamerun-Berg. Mitteilungen aus dem Zoologischen Museum in Berlin 32: 355.</mixed-citation></ref><ref id="B3"><mixed-citation xmlns:xlink="http://www.w3.org/1999/xlink" xlink:type="simple"><person-group><name name-style="western"><surname>Adam</surname><given-names>W</given-names></name><name name-style="western"><surname>van Bruggen</surname><given-names>AC</given-names></name><name name-style="western"><surname>Van Goethem</surname><given-names>JL</given-names></name></person-group> (<year>1994</year>) <article-title>Études sur les mollusques terrestres de l’Afrique à partir des notes de feu le Dr William Adam. 2. <tp:taxon-name><tp:taxon-name-part taxon-name-part-type="genus">Ptychotrema</tp:taxon-name-part> (<tp:taxon-name-part taxon-name-part-type="subgenus">Ennea</tp:taxon-name-part>)</tp:taxon-name> H. &amp; A. Adams, 1855 (<tp:taxon-name><tp:taxon-name-part taxon-name-part-type="class">Gastropoda</tp:taxon-name-part></tp:taxon-name><tp:taxon-name><tp:taxon-name-part taxon-name-part-type="infraclass">Pulmonata</tp:taxon-name-part></tp:taxon-name>: <tp:taxon-name><tp:taxon-name-part taxon-name-part-type="family">Streptaxidae</tp:taxon-name-part></tp:taxon-name>).</article-title><source>Bulletin de l’lnstitut royal des Sciences naturelles de Belgique, Biologie</source><volume>64</volume>: <fpage>71</fpage>–<lpage>97</lpage>. <ext-link xlink:type="simple" ext-link-type="doi" xlink:href="10.2307/3668378">https://doi.org/10.2307/3668378</ext-link></mixed-citation></ref></ref-list></tp:taxon-treatment>
