# Supplementary material for: A new Nigerian hunter snail species related to Enneaserrata d’Ailly, 1896 (Gastropoda, Pulmonata, Streptaxidae) with notes on the West African species attributed to Parennea Pilsbry, 1919
Source: Zookeys. 2019 Apr 17;840:21–34. doi: 10.3897/zookeys.840.33878 (PMC6482293; doi:10.3897/zookeys.840.33878)
Supplement: XML Treatment for Ennea nigeriensis [file zookeys.840.33878-treatment2.xml]

<!DOCTYPE tp:taxon-treatment
  PUBLIC "-//TaxonX//DTD Taxonomic Treatment Publishing DTD v0 20100105//EN" "tax-treatment-NSO.dtd">
<tp:taxon-treatment xmlns:tp="http://www.plazi.org/taxpub"><tp:treatment-meta><kwd-group><label>Taxon classification</label><kwd><named-content xmlns:xlink="http://www.w3.org/1999/xlink" content-type="kingdom">Animalia</named-content></kwd><kwd><named-content xmlns:xlink="http://www.w3.org/1999/xlink" content-type="order">Stylommatophora</named-content></kwd><kwd><named-content xmlns:xlink="http://www.w3.org/1999/xlink" content-type="family">Streptaxidae</named-content></kwd></kwd-group><mixed-citation publication-type="journal"><person-group><name><surname>de Winter</surname><given-names>A.J.</given-names></name><name><surname>de Gier</surname><given-names>Werner</given-names></name></person-group><article-title>A new Nigerian hunter snail species related to <italic><tp:taxon-name><tp:taxon-name-part taxon-name-part-type="genus" reg="Ennea">Ennea</tp:taxon-name-part><tp:taxon-name-part taxon-name-part-type="species" reg="serrata">serrata</tp:taxon-name-part></tp:taxon-name></italic> d’Ailly, 1896 (<tp:taxon-name><tp:taxon-name-part taxon-name-part-type="class">Gastropoda</tp:taxon-name-part></tp:taxon-name>, <tp:taxon-name><tp:taxon-name-part taxon-name-part-type="infraclass">Pulmonata</tp:taxon-name-part></tp:taxon-name>, <tp:taxon-name><tp:taxon-name-part taxon-name-part-type="family">Streptaxidae</tp:taxon-name-part></tp:taxon-name>) with notes on the West African species attributed to <italic><tp:taxon-name><tp:taxon-name-part taxon-name-part-type="genus" reg="Parennea">Parennea</tp:taxon-name-part></tp:taxon-name></italic> Pilsbry, 1919</article-title><source>Zookeys</source><day>17</day><month>4</month><year>2019</year><volume>840</volume><fpage>21</fpage><lpage>34</lpage><pub-id pub-id-type="doi">10.3897/zookeys.840.33878</pub-id></mixed-citation></tp:treatment-meta><tp:nomenclature><tp:taxon-name>
            <tp:taxon-name-part taxon-name-part-type="genus" reg="Ennea">Ennea</tp:taxon-name-part>
            <tp:taxon-name-part taxon-name-part-type="species" reg="nigeriensis">nigeriensis</tp:taxon-name-part>
            <object-id xmlns:xlink="http://www.w3.org/1999/xlink" content-type="zoobank" xlink:type="simple">http://zoobank.org/3607B789-595A-450F-B83B-23EB9C6458EE</object-id>
          </tp:taxon-name><tp:taxon-status xmlns:xlink="http://www.w3.org/1999/xlink" xlink:type="simple">sp. n.</tp:taxon-status><xref ref-type="fig" rid="F1">Figs 1G–K</xref><xref ref-type="fig" rid="F2">, 2F–M</xref><xref ref-type="fig" rid="F3">, 3F–J</xref></tp:nomenclature><tp:treatment-sec sec-type="material" id="SECID0EIYAE"><title>Material examined.</title><p>Holotype (<named-content xmlns:xlink="http://www.w3.org/1999/xlink" content-type="dwc:institutional_code" xlink:type="simple">RMNH</named-content>.MOL.341194) NIGERIA, Cross River State, Agbokim; <named-content xmlns:xlink="http://www.w3.org/1999/xlink" content-type="dwc:verbatimCoordinates" xlink:type="simple"><named-content content-type="geo-json" specific-use="{&#34;type&#34;:&#34;Point&#34;,&#34;coordinates&#34;:[8.750000,5.983300]}" id="NCID0EWYAE" xlink:type="simple">5.9833N, 8.7500E</named-content></named-content>, alt. &lt; 100 m; O.C. Oke leg. Other material: 4 voucher shells (<named-content xmlns:xlink="http://www.w3.org/1999/xlink" content-type="dwc:institutional_code" xlink:type="simple">RMNH</named-content>.MOL.341195), same data as holotype.</p></tp:treatment-sec><tp:treatment-sec sec-type="diagnosis" id="SECID0EAZAE"><title>Diagnosis.</title><p>Shell small, elongate-cylindrical to elongate ovoid (see also <ext-link xmlns:xlink="http://www.w3.org/1999/xlink" xlink:type="simple" ext-link-type="uri" xlink:href="http://www.morphosource.org/Detail/SpecimenDetail/Show/specimen_id/21852">http://www.morphosource.org/Detail/SpecimenDetail/Show/specimen_id/21852</ext-link>). Shell surface with irregular growth lines and coarse subsutural crenulations extending into weak ribs further down the whorl. Shell strongly resembling that of <italic><tp:taxon-name><tp:taxon-name-part taxon-name-part-type="genus" reg="Ennea">E.</tp:taxon-name-part><tp:taxon-name-part taxon-name-part-type="species" reg="serrata">serrata</tp:taxon-name-part></tp:taxon-name></italic> in shape and sculpture, but differing by the presence of a single palatal fold and corresponding external depression rather than two; in being ca. 20% less wide (and mostly much shorter), with ca. 10% less wide protoconch; and in having tighter coiled whorls.</p><!--PageBreak  --></tp:treatment-sec><tp:treatment-sec sec-type="description" id="SECID0EXZAE"><title>Description.</title><p>Shell dimensions: see Table <xref ref-type="table" rid="T1">1</xref>. Shell elongate cylindrical or elongate-ovoid, greatest width at penultimate whorl, last whorls less convex than upper whorls, apex subconical. Shell height 5.1 – 6.6 mm with c. 6½ – 7½ whorls. Protoconch large, c. 2¾ whorls, smoothish, protoconch suture simple, transition to teleoconch marked by the onset of the crenulated teleoconch suture. Teleoconch behind the aperture for a short distance with very fine, sharp, distant ribs, rest of the shell with irregular growth lines, the subsutural crenulations at some spots extending into indistinct, low ribs. Suture deep. Umbilicus closed, umbilical region behind the basal lip with fine, sharp ribs. Peristome entire, palatal, basal and columellar wall wide but not strongly reflected, parietal wall with a deep indentation above the strong, protruding angularis. Palatal wall with a blunt mid-palatal swelling. Columellar plate externally appearing as a widened plate with a median protrusion. <abbrev xmlns:xlink="http://www.w3.org/1999/xlink" xlink:title="computerised tomography" xlink:type="simple">CT</abbrev> scanning shows the columella as a slightly twisted pilaster with a single small dilatation (Fig. <xref ref-type="fig" rid="F3">3C, E</xref>). Angular lamella coils regularly inwards for about half a whorl, gradually diminishing in height (Fig. <xref ref-type="fig" rid="F3">3C, D</xref>). Even more strongly than in <italic><tp:taxon-name><tp:taxon-name-part taxon-name-part-type="genus" reg="Ennea">E.</tp:taxon-name-part><tp:taxon-name-part taxon-name-part-type="species" reg="serrata">serrata</tp:taxon-name-part></tp:taxon-name></italic>, an ad-apertural view suggests the angular lamella to have an initial hairpin turn which in fact is caused by the lamella being continuous with the angular tooth. A single palatal fold, corresponding with a single, not very deep, external depression, runs for almost an entire whorl from its starting point on the inner wall above the angular tooth towards the palatal peristome lip; its termination is obscured by a swelling of the palatal lip. In transparent shells the internal lamella can be externally seen starting above the peristome as far as the point which the parietal and palatal walls join. This was confirmed by <abbrev xmlns:xlink="http://www.w3.org/1999/xlink" xlink:title="computerised tomography" xlink:type="simple">CT</abbrev> scans of the holotype shell, which also demonstrate the absence of a second palatal fold (Fig. <xref ref-type="fig" rid="F3">3A–C</xref>).</p></tp:treatment-sec><tp:treatment-sec sec-type="ecology" id="SECID0EY1AE"><title>Ecology.</title><p>The area where the species was collected lies at a rather low elevation, less than 100 m. It may have been collected near the Agbokim waterfall.</p></tp:treatment-sec><tp:treatment-sec sec-type="remarks" id="SECID0E41AE"><title>Remarks.</title><p>Although the apertural morphology of the Nigerian shells suggests these to be a member of <italic><tp:taxon-name><tp:taxon-name-part taxon-name-part-type="genus" reg="Parennea">Parennea</tp:taxon-name-part></tp:taxon-name></italic>, they strongly resemble the two known shells of <italic><tp:taxon-name><tp:taxon-name-part taxon-name-part-type="genus" reg="Ennea">E.</tp:taxon-name-part><tp:taxon-name-part taxon-name-part-type="species" reg="serrata">serrata</tp:taxon-name-part></tp:taxon-name></italic> in overall morphology and are obviously closely related. <xref ref-type="bibr" rid="B21">Pilsbry’s (1919)</xref> characters defining <italic><tp:taxon-name><tp:taxon-name-part taxon-name-part-type="genus" reg="Ennea">Ennea</tp:taxon-name-part></tp:taxon-name></italic> and <italic><tp:taxon-name><tp:taxon-name-part taxon-name-part-type="genus" reg="Parennea">Parennea</tp:taxon-name-part></tp:taxon-name></italic> do not appear to delimit natural groups of species. Both taxa exhibit the same variation in shell shape, the shells are either cylindrical or elongate ovoid (cf. Figs <xref ref-type="fig" rid="F1">1A</xref>, <xref ref-type="fig" rid="F2">2A</xref>, Figs <xref ref-type="fig" rid="F1">1G</xref>, <xref ref-type="fig" rid="F2">2F</xref>). <italic><tp:taxon-name><tp:taxon-name-part taxon-name-part-type="genus" reg="Ennea">Ennea</tp:taxon-name-part><tp:taxon-name-part taxon-name-part-type="species" reg="nigeriensis">nigeriensis</tp:taxon-name-part></tp:taxon-name></italic> is rather variable in shell height, but on average considerably shorter (Table <xref ref-type="table" rid="T1">1</xref>). One exceptionally tall specimen is only a trifle shorter than the shells of <italic><tp:taxon-name><tp:taxon-name-part taxon-name-part-type="genus" reg="Ennea">E.</tp:taxon-name-part><tp:taxon-name-part taxon-name-part-type="species" reg="serrata">serrata</tp:taxon-name-part></tp:taxon-name></italic>, but is substantially (20%) less wide (Fig. <xref ref-type="fig" rid="F2">2K–M</xref>; Table <xref ref-type="table" rid="T1">1</xref>). In the two known shells of <italic><tp:taxon-name><tp:taxon-name-part taxon-name-part-type="genus" reg="Ennea">E.</tp:taxon-name-part><tp:taxon-name-part taxon-name-part-type="species" reg="serrata">serrata</tp:taxon-name-part></tp:taxon-name></italic>, the upper half of the palatal lip is more strongly receding than in <italic><tp:taxon-name><tp:taxon-name-part taxon-name-part-type="genus" reg="Ennea"/><tp:taxon-name-part taxon-name-part-type="species" reg="nigeriensis">nigeriensis</tp:taxon-name-part></tp:taxon-name></italic> shells. The distance between the known localities of the two taxa is c. 200 km. Further collecting, especially of live snails, is required to test the taxonomic decisions taken.</p><fig id="F1" position="float" orientation="portrait"><label>Figure 1.</label><caption><p>Different views of holotype shells of <italic><tp:taxon-name><tp:taxon-name-part taxon-name-part-type="genus" reg="Ennea">Ennea</tp:taxon-name-part><tp:taxon-name-part taxon-name-part-type="species" reg="serrata">serrata</tp:taxon-name-part></tp:taxon-name></italic> d’Ailly, 1896 (<bold>A–F</bold><named-content xmlns:xlink="http://www.w3.org/1999/xlink" content-type="dwc:institutional_code" xlink:type="simple">SMNH</named-content> Type-956) and <italic><tp:taxon-name><tp:taxon-name-part taxon-name-part-type="genus" reg="Ennea">E.</tp:taxon-name-part><tp:taxon-name-part taxon-name-part-type="species" reg="nigeriensis">nigeriensis</tp:taxon-name-part></tp:taxon-name></italic> sp. n. (<bold>G–K</bold><named-content xmlns:xlink="http://www.w3.org/1999/xlink" content-type="dwc:institutional_code" xlink:type="simple">RMNH</named-content>.MOL.341194). Scale bar: 2 mm.</p></caption><graphic xmlns:xlink="http://www.w3.org/1999/xlink" xlink:href="zookeys-840-021-g001.jpg" position="float" orientation="portrait" xlink:type="simple" id="oo_294690.jpg"/></fig><fig id="F2" position="float" orientation="portrait"><label>Figure 2.</label><caption><p>Different views of voucher specimens of <italic><tp:taxon-name><tp:taxon-name-part taxon-name-part-type="genus" reg="Ennea">Ennea</tp:taxon-name-part><tp:taxon-name-part taxon-name-part-type="species" reg="serrata">serrata</tp:taxon-name-part></tp:taxon-name></italic> d’Ailly, 1896 from Musake Haus, Mount Cameroon (<bold>A–E</bold><named-content xmlns:xlink="http://www.w3.org/1999/xlink" content-type="dwc:institutional_code" xlink:type="simple">ZMB</named-content> 101777) and <italic><tp:taxon-name><tp:taxon-name-part taxon-name-part-type="genus" reg="Ennea">E.</tp:taxon-name-part><tp:taxon-name-part taxon-name-part-type="species" reg="nigeriensis">nigeriensis</tp:taxon-name-part></tp:taxon-name></italic> sp. n. (<bold>F–J</bold> and <bold>K–M</bold><named-content xmlns:xlink="http://www.w3.org/1999/xlink" content-type="dwc:institutional_code" xlink:type="simple">RMNH</named-content>.MOL.341195). Scale bar: 2 mm.</p></caption><graphic xmlns:xlink="http://www.w3.org/1999/xlink" xlink:href="zookeys-840-021-g002.jpg" position="float" orientation="portrait" xlink:type="simple" id="oo_294691.jpg"/></fig><p><italic><tp:taxon-name><tp:taxon-name-part taxon-name-part-type="genus" reg="Ennea">Ennea</tp:taxon-name-part><tp:taxon-name-part taxon-name-part-type="species" reg="nigeriensis">nigeriensis</tp:taxon-name-part></tp:taxon-name></italic> superficially resembles <italic><tp:taxon-name><tp:taxon-name-part taxon-name-part-type="genus" reg="Ennea">E.</tp:taxon-name-part><tp:taxon-name-part taxon-name-part-type="species" reg="okei">okei</tp:taxon-name-part></tp:taxon-name></italic> (de Winter, 1996), which is a much larger species with a short angular lamella, as well as a quite different internal shell morphology (unpublished <abbrev xmlns:xlink="http://www.w3.org/1999/xlink" xlink:title="computerised tomography" xlink:type="simple">CT</abbrev> data).</p><p><italic><tp:taxon-name><tp:taxon-name-part taxon-name-part-type="genus" reg="Ennea">Ennea</tp:taxon-name-part><tp:taxon-name-part taxon-name-part-type="species" reg="nigeriensis">nigeriensis</tp:taxon-name-part></tp:taxon-name></italic> may be attributed to <italic><tp:taxon-name><tp:taxon-name-part taxon-name-part-type="genus" reg="Parennea">Parennea</tp:taxon-name-part></tp:taxon-name></italic>, but differs substantially from other species attributed to this taxon. The species is larger than most <italic><tp:taxon-name><tp:taxon-name-part taxon-name-part-type="genus" reg="Parennea">Parennea</tp:taxon-name-part></tp:taxon-name></italic> species known to date. Only <italic><tp:taxon-name><tp:taxon-name-part taxon-name-part-type="genus" reg="Parennea">P.</tp:taxon-name-part><tp:taxon-name-part taxon-name-part-type="species" reg="circumcisa">circumcisa</tp:taxon-name-part></tp:taxon-name></italic> (Morelet, 1885), <italic><tp:taxon-name><tp:taxon-name-part taxon-name-part-type="genus" reg="Parennea">P.</tp:taxon-name-part><tp:taxon-name-part taxon-name-part-type="species" reg="usambarensis">usambarensis</tp:taxon-name-part></tp:taxon-name></italic> (Verdcourt, <!--PageBreak -->1958), <italic><tp:taxon-name><tp:taxon-name-part taxon-name-part-type="genus" reg="Parennea">P.</tp:taxon-name-part><tp:taxon-name-part taxon-name-part-type="species" reg="sperabilis">sperabilis</tp:taxon-name-part></tp:taxon-name></italic> (Preston, 1910), and <italic><tp:taxon-name><tp:taxon-name-part taxon-name-part-type="genus" reg="Parennea">P.</tp:taxon-name-part><tp:taxon-name-part taxon-name-part-type="species" reg="connollyi">connollyi</tp:taxon-name-part></tp:taxon-name></italic> (Dupuis &amp; Putzeys, 1922) possess shells larger than 5 mm. Judging from the available illustrations and descriptions, <italic><tp:taxon-name><tp:taxon-name-part taxon-name-part-type="genus" reg="Parennea">P.</tp:taxon-name-part><tp:taxon-name-part taxon-name-part-type="species" reg="usambarensis">usambarensis</tp:taxon-name-part></tp:taxon-name></italic> from eastern Tanzania is somewhat similar in shape, size and in peristome morphology; its shell has strong ribs that extend over the entire whorl and is more tightly coiled, its palatal tooth seems sharper (resulting in a more sharply protruding lip in lateral view), and the palatal lamella seems to extend less far into the body whorl (<xref ref-type="bibr" rid="B2">Adam and Van Goethem 1978</xref>).</p><fig id="F3" position="float" orientation="portrait"><label>Figure 3.</label><caption><p>Computerised tomographic images of holotype shells of <italic><tp:taxon-name><tp:taxon-name-part taxon-name-part-type="genus" reg="Ennea">Ennea</tp:taxon-name-part><tp:taxon-name-part taxon-name-part-type="species" reg="serrata">serrata</tp:taxon-name-part></tp:taxon-name></italic> d’Ailly, 1896 (<bold>A–E</bold><named-content xmlns:xlink="http://www.w3.org/1999/xlink" content-type="dwc:institutional_code" xlink:type="simple">SMNH</named-content> Type-956) and <italic><tp:taxon-name><tp:taxon-name-part taxon-name-part-type="genus" reg="Ennea">E.</tp:taxon-name-part><tp:taxon-name-part taxon-name-part-type="species" reg="nigeriensis">nigeriensis</tp:taxon-name-part></tp:taxon-name></italic> sp. n. (<bold>F–J</bold><named-content xmlns:xlink="http://www.w3.org/1999/xlink" content-type="dwc:institutional_code" xlink:type="simple">RMNH</named-content>.MOL. 341194). <bold>A, F</bold> external shell in frontal view <bold>B, G</bold> internal shell in frontal view <bold>C, H</bold> internal view of body whorl, showing columella, angular lamella, and palatal fold(s) (indicated by arrow) <bold>D, I</bold> view of body whorl ceiling, showing course of angular lamella <bold>E–J</bold> ad-apertural view in body whorl, showing course of angular lamella. Holotype shells are of different dimensions but are scaled to approximately the same size here.</p></caption><graphic xmlns:xlink="http://www.w3.org/1999/xlink" xlink:href="zookeys-840-021-g003.jpg" position="float" orientation="portrait" xlink:type="simple" id="oo_294692.jpg"/></fig><sec sec-type="The identity of Ptychotrema (Parennea) sulciferum sensu Degner in Liberia" id="SECID0E5GAG"><title>The identity of <tp:taxon-name><tp:taxon-name-part taxon-name-part-type="genus" reg="Ptychotrema">Ptychotrema</tp:taxon-name-part> (<tp:taxon-name-part taxon-name-part-type="subgenus" reg="Parennea">Parennea</tp:taxon-name-part>) <tp:taxon-name-part taxon-name-part-type="species" reg="sulciferum">sulciferum</tp:taxon-name-part></tp:taxon-name> sensu Degner in Liberia</title><p>Degner recorded <tp:taxon-name><tp:taxon-name-part taxon-name-part-type="genus" reg="Ptychotrema">Ptychotrema</tp:taxon-name-part> (<tp:taxon-name-part taxon-name-part-type="subgenus" reg="Parennea">Parennea</tp:taxon-name-part>) <tp:taxon-name-part taxon-name-part-type="species" reg="sulciferum">sulciferum</tp:taxon-name-part></tp:taxon-name> (Morelet, 1884) from Du River, Liberia and provided line drawings of three shells (<xref ref-type="bibr" rid="B12">Degner 1934b</xref>, fig. 8). This species was described from Landana, Cabinda (exclave of Angola), and later recorded from Angola, Uganda (<xref ref-type="bibr" rid="B8">van Bruggen 1989</xref>) and Cameroon (<xref ref-type="bibr" rid="B28">de Winter 2008</xref>). The Liberian record was not addressed in two major <italic><tp:taxon-name><tp:taxon-name-part taxon-name-part-type="genus" reg="Parennea">Parennea</tp:taxon-name-part></tp:taxon-name></italic> studies (<xref ref-type="bibr" rid="B2">Adam and Van Goethem 1978</xref>; <xref ref-type="bibr" rid="B8">van Bruggen 1989</xref>). <xref ref-type="bibr" rid="B28">De Winter (2008)</xref> refuted Degner’s specific identification and suggested the Liberian shells to belong to an as yet unknown <italic><tp:taxon-name><tp:taxon-name-part taxon-name-part-type="genus" reg="Parennea">Parennea</tp:taxon-name-part></tp:taxon-name></italic> species. In Degner’s drawings the characteristic acuminate apex of <italic><tp:taxon-name><tp:taxon-name-part taxon-name-part-type="genus" reg="Parennea">P.</tp:taxon-name-part><tp:taxon-name-part taxon-name-part-type="species" reg="sulcifera">sulcifera</tp:taxon-name-part></tp:taxon-name></italic> is lacking, but they do show a single palatal fold on the last whorl characteristic for <italic><tp:taxon-name><tp:taxon-name-part taxon-name-part-type="genus" reg="Parennea">Parennea</tp:taxon-name-part></tp:taxon-name></italic> species. Degner’s material was collected by Joseph Bequaert and could be borrowed from his collection in <named-content xmlns:xlink="http://www.w3.org/1999/xlink" content-type="dwc:institutional_code" xlink:type="simple">MCZ</named-content>. Study of the three specimens revealed the presence of a second palatal fold and a shallow and easily overlooked additional furrow on the back of the shell (Fig. <xref ref-type="fig" rid="F4">4D, E</xref>). These characters assign the species to <italic><tp:taxon-name><tp:taxon-name-part taxon-name-part-type="genus" reg="Ennea">Ennea</tp:taxon-name-part></tp:taxon-name></italic> rather than <italic><tp:taxon-name><tp:taxon-name-part taxon-name-part-type="genus" reg="Parennea">Parennea</tp:taxon-name-part></tp:taxon-name></italic>.</p><p>An attempt to identify Degner’s specimens with a known <italic><tp:taxon-name><tp:taxon-name-part taxon-name-part-type="genus" reg="Ennea">Ennea</tp:taxon-name-part></tp:taxon-name></italic> species revealed a strong resemblance to shell drawings that Degner provided in another publication (<xref ref-type="bibr" rid="B11">Degner 1934a</xref>) as <tp:taxon-name><tp:taxon-name-part taxon-name-part-type="genus" reg="Ptychotrema">Pt.</tp:taxon-name-part> (<tp:taxon-name-part taxon-name-part-type="subgenus" reg="Ennea">E.</tp:taxon-name-part>) <tp:taxon-name-part taxon-name-part-type="species" reg="elegantulum">elegantulum</tp:taxon-name-part></tp:taxon-name> (L Pfeiffer, 1846). However, in the very same paper in which <italic><tp:taxon-name><tp:taxon-name-part taxon-name-part-type="genus" reg="Parennea">P.</tp:taxon-name-part><tp:taxon-name-part taxon-name-part-type="species" reg="sulcifera">sulcifera</tp:taxon-name-part></tp:taxon-name></italic> was reported, <xref ref-type="bibr" rid="B12">Degner (1934b</xref>: 372, footnote) corrected his previous identification of <tp:taxon-name><tp:taxon-name-part taxon-name-part-type="genus" reg="Ptychotrema">Pt.</tp:taxon-name-part> (<tp:taxon-name-part taxon-name-part-type="subgenus" reg="Ennea">E.</tp:taxon-name-part>) <tp:taxon-name-part taxon-name-part-type="species" reg="elegantulum">elegantulum</tp:taxon-name-part></tp:taxon-name> to <tp:taxon-name><tp:taxon-name-part taxon-name-part-type="genus" reg="Ptychotrema">Pt.</tp:taxon-name-part> (<tp:taxon-name-part taxon-name-part-type="subgenus" reg="Ennea">E.</tp:taxon-name-part>) <tp:taxon-name-part taxon-name-part-type="species" reg="thompsonae">thompsonae</tp:taxon-name-part></tp:taxon-name> Connolly, 1928. Curiously, in the same paper in which <xref ref-type="bibr" rid="B12">Degner (1934b)</xref> reported <italic><tp:taxon-name><tp:taxon-name-part taxon-name-part-type="genus" reg="Parennea">P.</tp:taxon-name-part><tp:taxon-name-part taxon-name-part-type="species" reg="sulcifera">sulcifera</tp:taxon-name-part></tp:taxon-name></italic> from Du River, he also recorded <italic><tp:taxon-name><tp:taxon-name-part taxon-name-part-type="genus" reg="Ennea">E.</tp:taxon-name-part><tp:taxon-name-part taxon-name-part-type="species" reg="thompsonae">thompsonae</tp:taxon-name-part></tp:taxon-name></italic> from that locality. Obviously an error occurred. It seems likely that all shells from Du River belong to the same species. We assume that Degner misidentified the three shells as <italic><tp:taxon-name><tp:taxon-name-part taxon-name-part-type="genus" reg="Parennea">Parennea</tp:taxon-name-part></tp:taxon-name></italic> due to their unusual small size and rather eroded state, largely (but not completely) obscuring the characteristic (for <italic><tp:taxon-name><tp:taxon-name-part taxon-name-part-type="genus" reg="Ennea">E.</tp:taxon-name-part><tp:taxon-name-part taxon-name-part-type="species" reg="thompsonae">thompsonae</tp:taxon-name-part></tp:taxon-name></italic>) crenulated suture. We provisionally identify this species as <tp:taxon-name><tp:taxon-name-part taxon-name-part-type="genus" reg="Ennea">Ennea</tp:taxon-name-part><tp:taxon-name-part taxon-name-part-type="uncertainty-rank">cf.</tp:taxon-name-part><tp:taxon-name-part taxon-name-part-type="species" reg="thompsonae">thompsonae</tp:taxon-name-part></tp:taxon-name>, as the shells from Du River are noticeably smaller than the type material of this species from Sierra Leone (see Connolly 1928).</p><p>Although <xref ref-type="bibr" rid="B12">Degner (1934b)</xref> acknowledged that his previously published description and figure of the genital anatomy of <tp:taxon-name><tp:taxon-name-part taxon-name-part-type="genus" reg="Ptychotrema">Pt.</tp:taxon-name-part> (<tp:taxon-name-part taxon-name-part-type="subgenus" reg="Ennea">E.</tp:taxon-name-part>) <tp:taxon-name-part taxon-name-part-type="species" reg="elegantulum">elegantulum</tp:taxon-name-part></tp:taxon-name> actually related to <italic><tp:taxon-name><tp:taxon-name-part taxon-name-part-type="genus" reg="Ennea">E.</tp:taxon-name-part><tp:taxon-name-part taxon-name-part-type="species" reg="thompsonae">thompsonae</tp:taxon-name-part></tp:taxon-name></italic>, some subsequent authors were apparently unaware of Degner’s correction (but not <xref ref-type="bibr" rid="B3">Adam et al. 1994</xref>). For instance, <xref ref-type="bibr" rid="B25">Schileyko (2000</xref>: 798, fig. 1040) based his anatomical characterization of <italic><tp:taxon-name><tp:taxon-name-part taxon-name-part-type="genus" reg="Ennea">Ennea</tp:taxon-name-part></tp:taxon-name></italic> on <xref ref-type="bibr" rid="B11">Degner’s (1934a)</xref> illustration of <italic><tp:taxon-name><tp:taxon-name-part taxon-name-part-type="genus" reg="Ennea">E.</tp:taxon-name-part><tp:taxon-name-part taxon-name-part-type="species" reg="elegantula">elegantula</tp:taxon-name-part></tp:taxon-name></italic>, thus <!--PageBreak -->on <italic><tp:taxon-name><tp:taxon-name-part taxon-name-part-type="genus" reg="Ennea">E.</tp:taxon-name-part><tp:taxon-name-part taxon-name-part-type="species" reg="thompsonae">thompsonae</tp:taxon-name-part></tp:taxon-name></italic> (but provided a drawing of a correctly identified shell). Also <xref ref-type="bibr" rid="B5">Binder (1963)</xref> illustrated the genital anatomy of <italic><tp:taxon-name><tp:taxon-name-part taxon-name-part-type="genus" reg="Ennea">E.</tp:taxon-name-part><tp:taxon-name-part taxon-name-part-type="species" reg="elegantula">elegantula</tp:taxon-name-part></tp:taxon-name></italic> with Degner’s drawings, but provided shell drawings of what appears to be true <italic><tp:taxon-name><tp:taxon-name-part taxon-name-part-type="genus" reg="Ennea">E.</tp:taxon-name-part><tp:taxon-name-part taxon-name-part-type="species" reg="elegantula">elegantula</tp:taxon-name-part></tp:taxon-name></italic> (as did <xref ref-type="bibr" rid="B10">Daget 2003</xref>, who copied Binder’s figures). Remarkably little is known of the type species of <italic><tp:taxon-name><tp:taxon-name-part taxon-name-part-type="genus" reg="Ennea">Ennea</tp:taxon-name-part></tp:taxon-name></italic>, including its anatomy and distribution.</p><fig id="F4" position="float" orientation="portrait"><label>Figure 4.</label><caption><p><bold>A–C</bold> Shells of <tp:taxon-name><tp:taxon-name-part taxon-name-part-type="genus" reg="Ennea">Ennea</tp:taxon-name-part><tp:taxon-name-part taxon-name-part-type="uncertainty-rank">cf.</tp:taxon-name-part><tp:taxon-name-part taxon-name-part-type="species" reg="thompsonae">thompsonae</tp:taxon-name-part></tp:taxon-name> Connolly from Du River, Liberia (<named-content xmlns:xlink="http://www.w3.org/1999/xlink" content-type="dwc:institutional_code" xlink:type="simple">MCZ</named-content> 77331), identified and illustrated by <xref ref-type="bibr" rid="B12">Degner (1934b</xref>, fig. 8a–c) as <tp:taxon-name><tp:taxon-name-part taxon-name-part-type="genus" reg="Ptychotrema">Ptychotrema</tp:taxon-name-part> (<tp:taxon-name-part taxon-name-part-type="subgenus" reg="Parennea">Parennea</tp:taxon-name-part>) <tp:taxon-name-part taxon-name-part-type="species" reg="sulciferum">sulciferum</tp:taxon-name-part></tp:taxon-name>. <bold>D, E</bold> enlarged views of body whorl of shell <bold>C</bold> arrows pointing to second external furrow (<bold>D</bold>) and second palatal fold in aperture (<bold>E</bold>). Scale bar: 2 mm (<bold>A–C</bold>).</p></caption><graphic xmlns:xlink="http://www.w3.org/1999/xlink" xlink:href="zookeys-840-021-g004.jpg" position="float" orientation="portrait" xlink:type="simple" id="oo_294693.jpg"/></fig><!--PageBreak  --></sec><sec sec-type="The identity of Ptychotrema (Parennea) aequatoriale sensu van Bruggen in Nigeria" id="SECID0E3TAG"><title>The identity of <tp:taxon-name><tp:taxon-name-part taxon-name-part-type="genus" reg="Ptychotrema">Ptychotrema</tp:taxon-name-part> (<tp:taxon-name-part taxon-name-part-type="subgenus" reg="Parennea">Parennea</tp:taxon-name-part>) <tp:taxon-name-part taxon-name-part-type="species" reg="aequatoriale">aequatoriale</tp:taxon-name-part></tp:taxon-name> sensu van Bruggen in Nigeria</title><p><xref ref-type="bibr" rid="B9">Van Bruggen (1991)</xref> identified a single damaged shell from Kwale, Nigeria, as <tp:taxon-name><tp:taxon-name-part taxon-name-part-type="genus" reg="Ptychotrema">Pt.</tp:taxon-name-part> (<tp:taxon-name-part taxon-name-part-type="subgenus" reg="Parennea">Parennea</tp:taxon-name-part>) <tp:taxon-name-part taxon-name-part-type="species" reg="aequatoriale">aequatoriale</tp:taxon-name-part></tp:taxon-name> Pilsbry, 1919, a species originally described from the Ituri forest in the eastern DR Congo. This species was subsequently recorded from various other Nigerian localities (e.g., <xref ref-type="bibr" rid="B18">Oke and Alohan 2006</xref>; <xref ref-type="bibr" rid="B19">Oke and Chokor 2009</xref>). Comparison of the Nigerian specimen studied by van Bruggen (<named-content xmlns:xlink="http://www.w3.org/1999/xlink" content-type="dwc:institutional_code" xlink:type="simple">RMNH</named-content>.MOL.273794, Fig. <xref ref-type="fig" rid="F5">5A–D</xref>) with drawings of the holotype shell of <italic><tp:taxon-name><tp:taxon-name-part taxon-name-part-type="genus" reg="Parennea">P.</tp:taxon-name-part><tp:taxon-name-part taxon-name-part-type="species" reg="aequatorialis">aequatorialis</tp:taxon-name-part></tp:taxon-name></italic> (<xref ref-type="bibr" rid="B21">Pilsbry 1919</xref>, fig. 83) and shell drawings in <xref ref-type="bibr" rid="B2">Adam and Van Goethem (1978</xref>, figs 20, 21) shows significant differences. We illustrate a specimen <italic><tp:taxon-name><tp:taxon-name-part taxon-name-part-type="genus" reg="Parennea">P.</tp:taxon-name-part><tp:taxon-name-part taxon-name-part-type="species" reg="aequatorialis">aequatorialis</tp:taxon-name-part></tp:taxon-name></italic> from Yanongo, eastern DR Congo (Fig. <xref ref-type="fig" rid="F5">5E–H</xref>). The Nigerian shell is similar in size (4.1 × 2.2 mm), but differs in its more elongate shape, much less acuminate apex, wider umbilicus, and less distant ribbing on the teleoconch without spiral sculpture in the interstices. However, the most significant difference is the presence of a second palatal fold and correspond<!--PageBreak -->ing second external furrow, indicating that this species cannot be a <italic><tp:taxon-name><tp:taxon-name-part taxon-name-part-type="genus" reg="Parennea">Parennea</tp:taxon-name-part></tp:taxon-name></italic>, but by definition, is a species of <italic><tp:taxon-name><tp:taxon-name-part taxon-name-part-type="genus" reg="Ennea">Ennea</tp:taxon-name-part></tp:taxon-name></italic>. The Nigerian specimen resembles the original illustration of <italic><tp:taxon-name><tp:taxon-name-part taxon-name-part-type="genus" reg="Ennea">Ennea</tp:taxon-name-part><tp:taxon-name-part taxon-name-part-type="species" reg="perforata">perforata</tp:taxon-name-part></tp:taxon-name></italic> d’Ailly, 1896, a not uncommon, but surprisingly little known species that was described on the basis of a single shell from an unknown locality in Cameroon. This species has been reported from various localities in Cameroon (<xref ref-type="bibr" rid="B15">Jaeckel 1956</xref>; <xref ref-type="bibr" rid="B30">de Winter and Gittenberger 1998</xref>) as well as from Bioko (<xref ref-type="bibr" rid="B14">Germain 1916</xref>; <xref ref-type="bibr" rid="B20">Ortiz de Zarate Lopez and Ortiz de Zarate Rocandio 1956</xref>; <xref ref-type="bibr" rid="B31">Wronski et al. 2014</xref>). We tentatively identify the Nigerian specimen as <tp:taxon-name><tp:taxon-name-part taxon-name-part-type="genus" reg="Ennea">Ennea</tp:taxon-name-part><tp:taxon-name-part taxon-name-part-type="uncertainty-rank">cf.</tp:taxon-name-part><tp:taxon-name-part taxon-name-part-type="species" reg="perforata">perforata</tp:taxon-name-part></tp:taxon-name> in view of the variability of the Nigerian and Cameroonian material (unpublished data), and the unclear status of some similar nominal species. A revision of this species group is in preparation.</p><fig id="F5" position="float" orientation="portrait"><label>Figure 5.</label><caption><p><bold>A–D</bold> Shell of <tp:taxon-name><tp:taxon-name-part taxon-name-part-type="genus" reg="Ennea">Ennea</tp:taxon-name-part><tp:taxon-name-part taxon-name-part-type="uncertainty-rank">cf.</tp:taxon-name-part><tp:taxon-name-part taxon-name-part-type="species" reg="perforata">perforata</tp:taxon-name-part></tp:taxon-name> d’Ailly reported by <xref ref-type="bibr" rid="B9">van Bruggen (1991)</xref> as <tp:taxon-name><tp:taxon-name-part taxon-name-part-type="genus" reg="Ptychotrema">Ptychotrema</tp:taxon-name-part> (<tp:taxon-name-part taxon-name-part-type="subgenus" reg="Parennea">Parennea</tp:taxon-name-part>) <tp:taxon-name-part taxon-name-part-type="species" reg="aequatoriale">aequatoriale</tp:taxon-name-part></tp:taxon-name>. <bold>E–H</bold> shell of <italic><tp:taxon-name><tp:taxon-name-part taxon-name-part-type="genus" reg="Parennea">Parennea</tp:taxon-name-part><tp:taxon-name-part taxon-name-part-type="species" reg="equatorialis">equatorialis</tp:taxon-name-part></tp:taxon-name></italic> (Pilsbry, 1919) from Yanongo, DR of Congo (<named-content xmlns:xlink="http://www.w3.org/1999/xlink" content-type="dwc:institutional_code" xlink:type="simple">RMNH</named-content>.MOL.273704). Scale bar: 1 mm.</p></caption><graphic xmlns:xlink="http://www.w3.org/1999/xlink" xlink:href="zookeys-840-021-g005.jpg" position="float" orientation="portrait" xlink:type="simple" id="oo_294694.jpg"/></fig></sec></tp:treatment-sec><tp:treatment-sec><!--Section generated to contain objects referenced in tp:taxon-treatment.--><table-wrap id="T1" position="float" orientation="portrait"><label>Table 1.</label><caption><p>Shell measurements of <italic><tp:taxon-name><tp:taxon-name-part taxon-name-part-type="genus" reg="Ennea">Ennea</tp:taxon-name-part><tp:taxon-name-part taxon-name-part-type="species" reg="serrata">serrata</tp:taxon-name-part></tp:taxon-name></italic> d’Ailly and <italic><tp:taxon-name><tp:taxon-name-part taxon-name-part-type="genus" reg="Ennea">E.</tp:taxon-name-part><tp:taxon-name-part taxon-name-part-type="species" reg="nigeriensis">nigeriensis</tp:taxon-name-part></tp:taxon-name></italic> sp. n. Abbreviations: <abbrev xmlns:xlink="http://www.w3.org/1999/xlink" xlink:title="shell height" xlink:type="simple">SH</abbrev>, shell height; <abbrev xmlns:xlink="http://www.w3.org/1999/xlink" xlink:title="shell diameter" xlink:type="simple">SD</abbrev>, shell diameter; <abbrev xmlns:xlink="http://www.w3.org/1999/xlink" xlink:title="height of last whorl" xlink:type="simple">HLW</abbrev>, height of last whorl; <abbrev xmlns:xlink="http://www.w3.org/1999/xlink" xlink:title="peristome height" xlink:type="simple">PH</abbrev>, peristome height; <abbrev xmlns:xlink="http://www.w3.org/1999/xlink" xlink:title="peristome diameter" xlink:type="simple">PD</abbrev>, peristome diameter; W, number of whorls; <abbrev xmlns:xlink="http://www.w3.org/1999/xlink" xlink:title="computerised tomography" xlink:type="simple">CT</abbrev>, coiling tightness W:lnH.</p></caption><table id="TID0EROAC" rules="all"><tbody><tr><th rowspan="1" colspan="2"/><th rowspan="1" colspan="1">
                    <abbrev xmlns:xlink="http://www.w3.org/1999/xlink" xlink:title="shell height" xlink:type="simple">SH</abbrev>
                  </th><th rowspan="1" colspan="1">
                    <abbrev xmlns:xlink="http://www.w3.org/1999/xlink" xlink:title="shell diameter" xlink:type="simple">SD</abbrev>
                  </th><th rowspan="1" colspan="1">
                    <abbrev xmlns:xlink="http://www.w3.org/1999/xlink" xlink:title="height of last whorl" xlink:type="simple">HLW</abbrev>
                  </th><th rowspan="1" colspan="1">
                    <abbrev xmlns:xlink="http://www.w3.org/1999/xlink" xlink:title="peristome height" xlink:type="simple">PH</abbrev>
                  </th><th rowspan="1" colspan="1">PW</th><th rowspan="1" colspan="1">W</th><th rowspan="1" colspan="1"><abbrev xmlns:xlink="http://www.w3.org/1999/xlink" xlink:title="shell height" xlink:type="simple">SH</abbrev>/<abbrev xmlns:xlink="http://www.w3.org/1999/xlink" xlink:title="shell diameter" xlink:type="simple">SD</abbrev></th><th rowspan="1" colspan="1"><abbrev xmlns:xlink="http://www.w3.org/1999/xlink" xlink:title="height of last whorl" xlink:type="simple">HLW</abbrev>/<abbrev xmlns:xlink="http://www.w3.org/1999/xlink" xlink:title="shell height" xlink:type="simple">SH</abbrev></th><th rowspan="1" colspan="1"><abbrev xmlns:xlink="http://www.w3.org/1999/xlink" xlink:title="peristome height" xlink:type="simple">PH</abbrev>/<abbrev xmlns:xlink="http://www.w3.org/1999/xlink" xlink:title="height of last whorl" xlink:type="simple">HLW</abbrev></th><th rowspan="1" colspan="1"><abbrev xmlns:xlink="http://www.w3.org/1999/xlink" xlink:title="peristome height" xlink:type="simple">PH</abbrev>/<abbrev xmlns:xlink="http://www.w3.org/1999/xlink" xlink:title="shell height" xlink:type="simple">SH</abbrev></th><th rowspan="1" colspan="1"><abbrev xmlns:xlink="http://www.w3.org/1999/xlink" xlink:title="peristome height" xlink:type="simple">PH</abbrev>/PW</th><th rowspan="1" colspan="1">
                    <abbrev xmlns:xlink="http://www.w3.org/1999/xlink" xlink:title="computerised tomography" xlink:type="simple">CT</abbrev>
                  </th></tr><tr><td rowspan="6" colspan="1">
                    <italic><tp:taxon-name>
                        <tp:taxon-name-part taxon-name-part-type="genus" reg="Ennea">Ennea</tp:taxon-name-part>
                        <tp:taxon-name-part taxon-name-part-type="species" reg="nigeriensis">nigeriensis</tp:taxon-name-part>
                      </tp:taxon-name></italic>
                  </td><td rowspan="1" colspan="1">Holotype</td><td rowspan="1" colspan="1">5.1</td><td rowspan="1" colspan="1">2.2</td><td rowspan="1" colspan="1">2.4</td><td rowspan="1" colspan="1">1.6</td><td rowspan="1" colspan="1">1.4</td><td rowspan="1" colspan="1">6.5</td><td rowspan="1" colspan="1">2.4</td><td rowspan="1" colspan="1">0.5</td><td rowspan="1" colspan="1">0.7</td><td rowspan="1" colspan="1">0.3</td><td rowspan="1" colspan="1">1.1</td><td rowspan="1" colspan="1">4.0</td></tr><tr><td rowspan="1" colspan="1">voucher 1</td><td rowspan="1" colspan="1">5.3</td><td rowspan="1" colspan="1">2.2</td><td rowspan="1" colspan="1">2.5</td><td rowspan="1" colspan="1">1.6</td><td rowspan="1" colspan="1">1.5</td><td rowspan="1" colspan="1">6.5</td><td rowspan="1" colspan="1">2.4</td><td rowspan="1" colspan="1">0.5</td><td rowspan="1" colspan="1">0.6</td><td rowspan="1" colspan="1">0.3</td><td rowspan="1" colspan="1">1.1</td><td rowspan="1" colspan="1">3.9</td></tr><tr><td rowspan="1" colspan="1">voucher 2</td><td rowspan="1" colspan="1">6.6</td><td rowspan="1" colspan="1">2.4</td><td rowspan="1" colspan="1">2.9</td><td rowspan="1" colspan="1">1.9</td><td rowspan="1" colspan="1">1.7</td><td rowspan="1" colspan="1">7.6</td><td rowspan="1" colspan="1">2.7</td><td rowspan="1" colspan="1">0.4</td><td rowspan="1" colspan="1">0.6</td><td rowspan="1" colspan="1">0.3</td><td rowspan="1" colspan="1">1.1</td><td rowspan="1" colspan="1">4.0</td></tr><tr><td rowspan="1" colspan="1">voucher 3</td><td rowspan="1" colspan="1">5.7</td><td rowspan="1" colspan="1">2.4</td><td rowspan="1" colspan="1">2.7</td><td rowspan="1" colspan="1">1.8</td><td rowspan="1" colspan="1">1.6</td><td rowspan="1" colspan="1">6.9</td><td rowspan="1" colspan="1">2.4</td><td rowspan="1" colspan="1">0.5</td><td rowspan="1" colspan="1">0.6</td><td rowspan="1" colspan="1">0.3</td><td rowspan="1" colspan="1">1.1</td><td rowspan="1" colspan="1">4.0</td></tr><tr><td rowspan="1" colspan="1">voucher 4</td><td rowspan="1" colspan="1">5.3</td><td rowspan="1" colspan="1">2.1</td><td rowspan="1" colspan="1">2.4</td><td rowspan="1" colspan="1">1.6</td><td rowspan="1" colspan="1">1.5</td><td rowspan="1" colspan="1">6.5</td><td rowspan="1" colspan="1">2.5</td><td rowspan="1" colspan="1">0.5</td><td rowspan="1" colspan="1">0.7</td><td rowspan="1" colspan="1">0.3</td><td rowspan="1" colspan="1">1.1</td><td rowspan="1" colspan="1">3.9</td></tr><tr><td rowspan="1" colspan="1">mean/median</td><td rowspan="1" colspan="1">5.6</td><td rowspan="1" colspan="1">2.3</td><td rowspan="1" colspan="1">2.6</td><td rowspan="1" colspan="1">1.7</td><td rowspan="1" colspan="1">1.5</td><td rowspan="1" colspan="1">6.8</td><td rowspan="1" colspan="1">2.5</td><td rowspan="1" colspan="1">0.5</td><td rowspan="1" colspan="1">0.7</td><td rowspan="1" colspan="1">0.3</td><td rowspan="1" colspan="1">1.1</td><td rowspan="1" colspan="1">4.0</td></tr><tr><td rowspan="2" colspan="1">
                    <italic><tp:taxon-name>
                        <tp:taxon-name-part taxon-name-part-type="genus" reg="Ennea">Ennea</tp:taxon-name-part>
                        <tp:taxon-name-part taxon-name-part-type="species" reg="serrata">serrata</tp:taxon-name-part>
                      </tp:taxon-name></italic>
                  </td><td rowspan="1" colspan="1">holotype</td><td rowspan="1" colspan="1">7.3</td><td rowspan="1" colspan="1">2.8</td><td rowspan="1" colspan="1">3.4</td><td rowspan="1" colspan="1">2.3</td><td rowspan="1" colspan="1">1.9</td><td rowspan="1" colspan="1">7.2</td><td rowspan="1" colspan="1">2.6</td><td rowspan="1" colspan="1">0.5</td><td rowspan="1" colspan="1">0.7</td><td rowspan="1" colspan="1">0.3</td><td rowspan="1" colspan="1">1.2</td><td rowspan="1" colspan="1">3.6</td></tr><tr><td rowspan="1" colspan="1">voucher <named-content xmlns:xlink="http://www.w3.org/1999/xlink" content-type="dwc:institutional_code" xlink:type="simple">ZMB</named-content></td><td rowspan="1" colspan="1">6.9</td><td rowspan="1" colspan="1">2.9</td><td rowspan="1" colspan="1">3.3</td><td rowspan="1" colspan="1">2.1</td><td rowspan="1" colspan="1">2.0</td><td rowspan="1" colspan="1">6.9</td><td rowspan="1" colspan="1">2.3</td><td rowspan="1" colspan="1">0.5</td><td rowspan="1" colspan="1">0.6</td><td rowspan="1" colspan="1">0.3</td><td rowspan="1" colspan="1">1.1</td><td rowspan="1" colspan="1">3.6</td></tr></tbody></table></table-wrap></tp:treatment-sec><ref-list><ref id="B21"><mixed-citation xmlns:xlink="http://www.w3.org/1999/xlink" xlink:type="simple"><person-group><name name-style="western"><surname>Pilsbry</surname><given-names>HA</given-names></name></person-group> (<year>1919</year>) <article-title>A review of the land mollusks of the Belgian Congo chiefly based on the collection of the American Museum of Natural History Congo Expedition, 1909–1915.</article-title><source>Bulletin of the American Museum of Natural History</source><volume>40</volume>: <fpage>1</fpage>–<lpage>370</lpage>. <ext-link xlink:type="simple" ext-link-type="doi" xlink:href="10.5962/bhl.title.53716">https://doi.org/10.5962/bhl.title.53716</ext-link></mixed-citation></ref><ref id="B2"><mixed-citation xmlns:xlink="http://www.w3.org/1999/xlink" xlink:type="simple"><person-group><name name-style="western"><surname>Adam</surname><given-names>W</given-names></name><name name-style="western"><surname>Van Goethem</surname><given-names>JL</given-names></name></person-group> (<year>1978</year>) <article-title>Révision du sous-genre <italic><tp:taxon-name><tp:taxon-name-part taxon-name-part-type="genus">Parennea</tp:taxon-name-part></tp:taxon-name></italic> Pilsbry du genre <italic><tp:taxon-name><tp:taxon-name-part taxon-name-part-type="genus">Ptychotrema</tp:taxon-name-part></tp:taxon-name></italic> Mörch (<tp:taxon-name><tp:taxon-name-part taxon-name-part-type="phylum">Mollusca</tp:taxon-name-part></tp:taxon-name>-<tp:taxon-name><tp:taxon-name-part taxon-name-part-type="infraclass">Pulmonata</tp:taxon-name-part></tp:taxon-name>-<tp:taxon-name><tp:taxon-name-part taxon-name-part-type="family">Streptaxidae</tp:taxon-name-part></tp:taxon-name>).</article-title><source>Études du continent africain</source><volume>5</volume>: <fpage>1</fpage>–<lpage>79</lpage>.</mixed-citation></ref><ref id="B12"><mixed-citation xmlns:xlink="http://www.w3.org/1999/xlink" xlink:type="simple"><person-group><name name-style="western"><surname>Degner</surname><given-names>E</given-names></name></person-group> (<year>1934b</year>) <article-title>Streptaxiden aus Liberia.</article-title><source>Revue de Zoologie et de Botanique Africaines</source><volume>24</volume>: <fpage>369</fpage>–<lpage>379</lpage>.</mixed-citation></ref><ref id="B8"><mixed-citation xmlns:xlink="http://www.w3.org/1999/xlink" xlink:type="simple"><!--PageBreak --><person-group><name name-style="western"><surname>van Bruggen</surname><given-names>AC</given-names></name></person-group> (<year>1989</year>) <article-title>Studies on <italic><tp:taxon-name><tp:taxon-name-part taxon-name-part-type="genus">Parennea</tp:taxon-name-part></tp:taxon-name></italic> (<tp:taxon-name><tp:taxon-name-part taxon-name-part-type="phylum">Mollusca</tp:taxon-name-part></tp:taxon-name><tp:taxon-name><tp:taxon-name-part taxon-name-part-type="infraclass">Pulmonata</tp:taxon-name-part></tp:taxon-name>, <tp:taxon-name><tp:taxon-name-part taxon-name-part-type="family">Streptaxidae</tp:taxon-name-part></tp:taxon-name>) additional to the revision by Adam &amp; Van Goethem, 1978.</article-title><source>Proceedings of the Koninklijke Nederlanse Akademie van Wetenschappen C</source><volume>92</volume>: <fpage>1</fpage>–<lpage>56</lpage>.</mixed-citation></ref><ref id="B28"><mixed-citation xmlns:xlink="http://www.w3.org/1999/xlink" xlink:type="simple"><person-group><name name-style="western"><surname>de Winter</surname><given-names>AJ</given-names></name></person-group> (<year>2008</year>) <article-title>Notes on <italic><tp:taxon-name><tp:taxon-name-part taxon-name-part-type="genus">Parennea</tp:taxon-name-part></tp:taxon-name></italic> species from Western Africa, including descriptions of two new species (<tp:taxon-name><tp:taxon-name-part taxon-name-part-type="class">Gastropoda</tp:taxon-name-part></tp:taxon-name>, <tp:taxon-name><tp:taxon-name-part taxon-name-part-type="infraclass">Pulmonata</tp:taxon-name-part></tp:taxon-name>, <tp:taxon-name><tp:taxon-name-part taxon-name-part-type="family">Streptaxidae</tp:taxon-name-part></tp:taxon-name>).</article-title><source>Basteria</source><volume>72</volume>: <fpage>215</fpage>–<lpage>222</lpage>.</mixed-citation></ref><ref id="B11"><mixed-citation xmlns:xlink="http://www.w3.org/1999/xlink" xlink:type="simple"><person-group><name name-style="western"><surname>Degner</surname><given-names>E</given-names></name></person-group> (<year>1934a</year>) <article-title>Westafrikanische Landschnecken. I. Streptaxiden, Helicarioniden, Vaginuliden.</article-title><source>Zoologische Jahrbücher, Abteilung für Systematik, Oekologie und Geographie der Thiere</source><volume>65</volume>: <fpage>209</fpage>–<lpage>308</lpage>.</mixed-citation></ref><ref id="B3"><mixed-citation xmlns:xlink="http://www.w3.org/1999/xlink" xlink:type="simple"><person-group><name name-style="western"><surname>Adam</surname><given-names>W</given-names></name><name name-style="western"><surname>van Bruggen</surname><given-names>AC</given-names></name><name name-style="western"><surname>Van Goethem</surname><given-names>JL</given-names></name></person-group> (<year>1994</year>) <article-title>Études sur les mollusques terrestres de l’Afrique à partir des notes de feu le Dr William Adam. 2. <tp:taxon-name><tp:taxon-name-part taxon-name-part-type="genus">Ptychotrema</tp:taxon-name-part> (<tp:taxon-name-part taxon-name-part-type="subgenus">Ennea</tp:taxon-name-part>)</tp:taxon-name> H. &amp; A. Adams, 1855 (<tp:taxon-name><tp:taxon-name-part taxon-name-part-type="class">Gastropoda</tp:taxon-name-part></tp:taxon-name><tp:taxon-name><tp:taxon-name-part taxon-name-part-type="infraclass">Pulmonata</tp:taxon-name-part></tp:taxon-name>: <tp:taxon-name><tp:taxon-name-part taxon-name-part-type="family">Streptaxidae</tp:taxon-name-part></tp:taxon-name>).</article-title><source>Bulletin de l’lnstitut royal des Sciences naturelles de Belgique, Biologie</source><volume>64</volume>: <fpage>71</fpage>–<lpage>97</lpage>. <ext-link xlink:type="simple" ext-link-type="doi" xlink:href="10.2307/3668378">https://doi.org/10.2307/3668378</ext-link></mixed-citation></ref><ref id="B25"><mixed-citation xmlns:xlink="http://www.w3.org/1999/xlink" xlink:type="simple"><person-group><name name-style="western"><surname>Schileyko</surname><given-names>AA</given-names></name></person-group> (<year>2000</year>) <article-title>Treatise on Recent terrestrial pulmonate molluscs. Part 6: <tp:taxon-name><tp:taxon-name-part taxon-name-part-type="family">Rhytididae</tp:taxon-name-part></tp:taxon-name>, <tp:taxon-name><tp:taxon-name-part taxon-name-part-type="family">Chlamydephoridae</tp:taxon-name-part></tp:taxon-name>, <tp:taxon-name><tp:taxon-name-part taxon-name-part-type="family">Systrophiidae</tp:taxon-name-part></tp:taxon-name>, <tp:taxon-name><tp:taxon-name-part taxon-name-part-type="family">Haplotrematidae</tp:taxon-name-part></tp:taxon-name>, <tp:taxon-name><tp:taxon-name-part taxon-name-part-type="family">Streptaxidae</tp:taxon-name-part></tp:taxon-name>, <tp:taxon-name><tp:taxon-name-part taxon-name-part-type="family">Spiraxidae</tp:taxon-name-part></tp:taxon-name>, <tp:taxon-name>Olecinidae</tp:taxon-name>, <tp:taxon-name><tp:taxon-name-part taxon-name-part-type="family">Testacellidae</tp:taxon-name-part></tp:taxon-name>.</article-title><source>Ruthenica Supplement</source><volume>2</volume>: <fpage>731</fpage>–<lpage>880</lpage>.</mixed-citation></ref><ref id="B5"><mixed-citation xmlns:xlink="http://www.w3.org/1999/xlink" xlink:type="simple"><person-group><name name-style="western"><surname>Binder</surname><given-names>E</given-names></name></person-group> (<year>1963</year>) <article-title>La reserve Naturelle intégrale du Mont Nimba 1. Mollusques.</article-title><source>Mémoires de l’Institut Français d’Afrique Noire</source><volume>66</volume>: <fpage>13</fpage>–<lpage>31</lpage>. <ext-link xlink:type="simple" ext-link-type="doi" xlink:href="10.1086/404274">https://doi.org/10.1086/404274</ext-link></mixed-citation></ref><ref id="B10"><mixed-citation xmlns:xlink="http://www.w3.org/1999/xlink" xlink:type="simple"><person-group><name name-style="western"><surname>Daget</surname><given-names>J</given-names></name></person-group> (<year>2003</year>) <article-title>Les Mollusques terrestres et fluviatiles du mont Nimba.</article-title> In: <person-group><name name-style="western"><surname>Lamotte</surname><given-names>M</given-names></name><name name-style="western"><surname>Roy</surname><given-names>R</given-names></name></person-group> (<role>Eds</role>) <issue-title>Le peuplement animal du mont Nimba (Guinée, Côte d’Ivoire, Liberia).</issue-title><source>Mémoires du Muséum national d’Histoire naturelle</source><volume>190</volume>: <fpage>183</fpage>–<lpage>209</lpage>. <ext-link xlink:type="simple" ext-link-type="doi" xlink:href="10.3377/004.049.0103">https://doi.org/10.3377/004.049.0103</ext-link></mixed-citation></ref><ref id="B9"><mixed-citation xmlns:xlink="http://www.w3.org/1999/xlink" xlink:type="simple"><person-group><name name-style="western"><surname>van Bruggen</surname><given-names>AC</given-names></name></person-group> (<year>1991</year>) <article-title>Bridging the gap: <italic><tp:taxon-name><tp:taxon-name-part taxon-name-part-type="genus">Parennea</tp:taxon-name-part></tp:taxon-name></italic> (<tp:taxon-name><tp:taxon-name-part taxon-name-part-type="infraclass">Pulmonata</tp:taxon-name-part></tp:taxon-name>:<tp:taxon-name><tp:taxon-name-part taxon-name-part-type="family">Streptaxidae</tp:taxon-name-part></tp:taxon-name>) in Nigeria.</article-title><source>Journal of Conchology</source><volume>34</volume>: <fpage>71</fpage>–<lpage>72</lpage>.</mixed-citation></ref><ref id="B18"><mixed-citation xmlns:xlink="http://www.w3.org/1999/xlink" xlink:type="simple"><person-group><name name-style="western"><surname>Oke</surname><given-names>OC</given-names></name><name name-style="western"><surname>Alohan</surname><given-names>FI</given-names></name></person-group> (<year>2006</year>) <article-title>The land snail diversity in a square kilometer of tropical rainforest in Okomu National Park, Edo State, Nigeria.</article-title><source>African Scientist</source><volume>7</volume>: <fpage>134</fpage>–<lpage>141</lpage>.</mixed-citation></ref><ref id="B19"><mixed-citation xmlns:xlink="http://www.w3.org/1999/xlink" xlink:type="simple"><person-group><name name-style="western"><surname>Oke</surname><given-names>OC</given-names></name><name name-style="western"><surname>Chokor</surname><given-names>JU</given-names></name></person-group> (<year>2009</year>) <article-title>The effect of land use on snail species richness and diversity in the tropical rainforest of south-western Nigeria.</article-title><source>African Scientist</source><volume>10</volume>: <fpage>95</fpage>–<lpage>108</lpage>. <ext-link xlink:type="simple" ext-link-type="doi" xlink:href="10.1111/j.1365-2028.2010.01206.x">https://doi.org/10.1111/j.1365-2028.2010.01206.x</ext-link></mixed-citation></ref><ref id="B15"><mixed-citation xmlns:xlink="http://www.w3.org/1999/xlink" xlink:type="simple"><person-group><name name-style="western"><surname>Jaeckel</surname><given-names>S</given-names></name></person-group> (<year>1956</year>) Einige Landschnecken vom Kamerun-Berg. Mitteilungen aus dem Zoologischen Museum in Berlin 32: 355.</mixed-citation></ref><ref id="B30"><mixed-citation xmlns:xlink="http://www.w3.org/1999/xlink" xlink:type="simple"><person-group><name name-style="western"><surname>de Winter</surname><given-names>AJ</given-names></name><name name-style="western"><surname>Gittenberger</surname><given-names>E</given-names></name></person-group> (<year>1998</year>) <article-title>The land snail fauna of a square kilometer patch of rainforest in southwestern Cameroon: high species richness, low abundance and seasonal fluctuations.</article-title><source>Malacologia</source><volume>40</volume>: <fpage>231</fpage>–<lpage>250</lpage>.</mixed-citation></ref><ref id="B14"><mixed-citation xmlns:xlink="http://www.w3.org/1999/xlink" xlink:type="simple"><person-group><name name-style="western"><surname>Germain</surname><given-names>L</given-names></name></person-group> (<year>1916</year>) Étude sur les mollusques terrestres et fluviatiles recueillis par L Fea pendant son voyage en Afrique Occidentale. Annali del Museo Civico di Storia Naturale Giacomo Doria, Genova (3) 7(47): 150–337. [pls. 6–11] <ext-link xlink:type="simple" ext-link-type="doi" xlink:href="10.5962/bhl.title.13096">https://doi.org/10.5962/bhl.title.13096</ext-link></mixed-citation></ref><ref id="B20"><mixed-citation xmlns:xlink="http://www.w3.org/1999/xlink" xlink:type="simple"><person-group><name name-style="western"><surname>Ortiz de Zarate Lopez</surname><given-names>A</given-names></name><name name-style="western"><surname>Ortiz de Zarate Rocandio</surname><given-names>A</given-names></name></person-group> (<year>1956</year>) <article-title>Contribuciones al conocimiento de Ia fauna malacológica terrestre de Ia isla de Fernando Poo. II. – Familia <tp:taxon-name><tp:taxon-name-part taxon-name-part-type="family">Streptaxidae</tp:taxon-name-part></tp:taxon-name>.</article-title><source>Boletin de Ia Real Sociedad Espanola de Historia Natural</source><volume>53</volume>: <fpage>75</fpage>–<lpage>140</lpage>.</mixed-citation></ref><ref id="B31"><mixed-citation xmlns:xlink="http://www.w3.org/1999/xlink" xlink:type="simple"><person-group><name name-style="western"><surname>Wronski</surname><given-names>T</given-names></name><name name-style="western"><surname>Gilbert</surname><given-names>K</given-names></name><name name-style="western"><surname>Long</surname><given-names>E</given-names></name><name name-style="western"><surname>Michá</surname><given-names>B</given-names></name><name name-style="western"><surname>Quinn</surname><given-names>R</given-names></name><name name-style="western"><surname>Hausdorf</surname><given-names>B</given-names></name></person-group> (<year>2014</year>) <article-title>Species richness and meta-community structure of land snails along an altitudinal gradient on Bioko Island, Equatorial Guinea.</article-title><source>Journal of Molluscan Studies</source><volume>80</volume>: <fpage>161</fpage>–<lpage>168</lpage>. <ext-link xlink:type="simple" ext-link-type="doi" xlink:href="10.1093/mollus/eyu008">https://doi.org/10.1093/mollus/eyu008</ext-link></mixed-citation></ref></ref-list></tp:taxon-treatment>
